# Supplementary material for: Partitioning no-take marine reserve (NTMR) and benthic habitat effects on density of small and large-bodied tropical wrasses
Source: PLoS One. 2017 Dec 7;12(12):e0188515. doi: 10.1371/journal.pone.0188515 (PMC5720769; doi:10.1371/journal.pone.0188515)
Supplement: S1 Table — White bars = years that sites were open to fishing, grey bars = years when sites were open to hook and line fishing, and black bars = years when sites were closed to fishing. Asterisks = years of sampling. (XLSX) [file pone.0188515.s001.xlsx]

## Sheet: S1 Table
S1 Table: Protection history of study sites, 1974 – 2014. White bars = years that sites were open to all fishing, grey bars = years when sites were open to only hook and line fishing, and black bars = years when sites were closed to fishing. Asterisks = years of sampling.
	1974		1976		1978		1980		1982		1984		1986		1988		1990		1992		1994		1996		1998		2000		2002		2004		2006		2008		2010		2012		2014
Apo Reserve
years sampled										*		*			*		*	*	*	*	*	*		*	*	*	*	*		*	*	*	*	*	*	*	*	*	*	*	*
Apo Non-reserve
years sampled										*		*			*		*	*	*	*	*	*		*	*	*	*	*		*	*	*	*	*	*	*	*	*	*	*	*
Sumilon Reserve
years sampled										*		*			*		*	*	*	*	*	*		*	*	*	*	*		*	*	*	*	*	*	*	*	*	*	*	*
Sumilon Non-reserve
years sampled										*		*			*		*	*	*	*	*	*		*	*	*	*	*		*	*	*	*	*	*	*	*	*	*	*	*
